# Supplementary material for: Purine nucleoside phosphorylase dominates Influenza A virus replication and host hyperinflammation through purine salvage
Source: Signal Transduct Target Ther. 2025 Jun 15;10:191. doi: 10.1038/s41392-025-02272-1 (PMC12167387; doi:10.1038/s41392-025-02272-1)
Supplement: Supplementary file 3 — Table S1. VI-PPI [file 41392_2025_2272_MOESM3_ESM.xlsx]

## Sheet: Sheet1
Table S1. VI-PPI
node1	node2
ANXA7	A1BG
A1BG	CDKN1A
A1BG	CRISP3
A1BG	GRB7
A1BG	SAMM50
A1BG	SMN1
A1BG	SNCA
A1BG	TK1
A2M	AMBP
ANXA7	A2M
A2M	APOE
A2M	ATP5IF1
A2M	BRK1
A2M	CDKN1A
A2M	CLEC2B
A2M	COPS3
A2M	CSF2
A2M	CTNNB1
A2M	CYFIP1
A2M	DDX20
A2M	ERAL1
A2M	FZD4
A2M	H2AX
A2M	H2AZ1
A2M	H3C1
A2M	H3C10
A2M	H3C11
A2M	H3C12
A2M	H3C2
A2M	H3C3
A2M	H3C4
A2M	H3C6
A2M	H3C7
A2M	H3C8
A2M	HMOX2
A2M	HSPA5
A2M	IL10
A2M	IL1B
A2M	KAT5
A2M	KLK3
A2M	LCAT
A2M	LNX1
A2M	LRP1
A2M	LYN
A2M	MMP2
A2M	MNDA
A2M	MRTFA
A2M	NGF
A2M	NUDT21
A2M	PARK7
A2M	PIAS1
A2M	RAP1B
A2M	S100B
A2M	SMN1
A2M	STUB1
A2M	STX11
A2M	TGIF1
A2M	TK1
A2M	TNFRSF14
A2M	TSC22D1
A2M	TTR
A2M	TXN
A2M	UFD1
A2M	VPS33A
AAAS	KPNB1
AAAS	NUP107
AAAS	NUP153
AAAS	NUP35
AAAS	PRKN
AAAS	SEC61B
AAAS	SEH1L
AAAS	UBE2I
AAK1	AP2A1
AAK1	AP2B1
AAK1	AP2M1
AAK1	AP2S1
AAK1	ATP13A2
AAK1	CLTB
AAK1	CLTC
AAK1	RALBP1
AAK1	REPS1
AAK1	WNK1
AAMP	EGFR
AAMP	GABARAPL2
AAMP	MAP1LC3B
AAMP	PRKN
AAMP	RPL10
AAMP	TBXA2R
AAMP	TK1
AANAT	BHLHE40
AANAT	YWHAZ
AAR2	CD2BP2
AAR2	CDK1
AAR2	CUL3
AAR2	DDX23
AAR2	HADHA
AAR2	MYC
AAR2	PRPF19
AAR2	PRPF6
AAR2	PRPF8
AAR2	PTGES3
AAR2	RUVBL1
AAR2	RUVBL2
AAR2	SLC25A4
AAR2	SNRNP200
AAR2	SNRNP40
AAR2	SNRPB
AAR2	SNRPD1
AAR2	SNRPD2
AAR2	SNRPE
AAR2	SNRPF
AAR2	SRSF5
AAR2	TPM3
AAR2	TUBB2A
AATF	APP
AATF	ATM
AATF	BTRC
AATF	CHEK2
AATF	DDX56
AATF	FBL
AATF	FBXW11
AATF	H4C1
AATF	HIPK2
AATF	KAT2A
AATF	KRR1
AATF	LIN28A
AATF	MAGED1
AATF	MAPT
AATF	MDM2
AATF	MYC
AATF	MYCBP2
AATF	NAT10
AATF	NGDN
AATF	NOP2
AATF	NXF1
AATF	PARP1
AATF	POLR2J
AATF	RAC1
AATF	RB1
AATF	RELA
AATF	RPF2
AATF	RPL10
AATF	RPL13
AATF	RPL13A
AATF	RPL31
AATF	RPS10
AATF	RPS19
AATF	RPS2
AATF	RPS6
AATF	RPS8
AATF	SP1
AATF	TP53
ABCA12	ABCA1
ABCA1	APOA1
ABCA1	CANX
ABCA1	CDC42
ABCA1	COPS2
ABCA1	FLOT1
ABCA1	NR1H2
ABCA1	SNTB1
ABCA1	SNTB2
ABCA1	STX12
HTR2B	ABCA3
RPN1	ABCA3
DDIT4L	ABCB11
ABCB1	ABCB4
ABCB1	CAV1
ABCB1	PIM1
ABCB1	RAB11A
ABCB1	RNF2
CLPP	ABCB7
CS	ABCB7
FECH	ABCB7
MTCH1	ABCB7
OCIAD1	ABCB7
PRKN	ABCB7
ABCC1	ATP5F1A
ABCC1	CAV1
ABCC1	CSNK2A1
ABCC1	EEF1A1
ABCC1	HRAS
ABCC1	KRAS
ABCC1	LGALS9
ABCC1	NRAS
ABCC1	RHOB
ABCC1	SEC61B
ABCC1	UNC93B1
ABCC2	NFKB1
ABCC2	PDZK1
ABCC4	PDZK1
ABCC4	SCRIB
ABCC4	SLC9A3R1
ARF6	ABCC5
KRAS	ABCC5
NRAS	ABCC5
RHOB	ABCC5
F2RL1	ABCC8
ABCC8	KCNJ11
ABCC8	RAPGEF4
ABCC9	KCNJ11
ABCD1	ABCD3
ABCD1	PEX19
CCNF	ABCD3
CUL3	ABCD3
KRAS	ABCD3
OCIAD1	ABCD3
ABCD3	PEX19
PRKN	ABCD3
ABCD3	PTPN1
ABCD3	RAB2A
ABCD3	RAB5A
ABCD3	RAB7A
ABCD3	RAB9A
ABCD3	STOM
ABCE1	ATXN10
ABCE1	BRD4
ABCE1	CCDC124
CCNF	ABCE1
ABCE1	CIAO1
CUL3	ABCE1
ABCE1	EIF1
ABCE1	EIF2S1
ABCE1	EIF2S2
ABCE1	EIF2S3
ABCE1	EIF3A
ABCE1	EIF3B
ABCE1	EIF3C
ABCE1	EIF3D
ABCE1	EIF3E
ABCE1	EIF3F
ABCE1	EIF3H
ABCE1	EIF3I
ABCE1	EIF3K
ABCE1	EIF3L
ABCE1	EIF3M
ABCE1	ETF1
ABCE1	FAU
ABCE1	GSPT1
ABCE1	HAX1
ABCE1	HSPA8
ABCE1	IGF2R
ABCE1	LTK
ABCE1	LTO1
ABCE1	MMS19
ABCE1	PA2G4
PRKN	ABCE1
ABCE1	RNASEL
ABCE1	RPL10
ABCE1	RPL10A
ABCE1	RPL10L
ABCE1	RPL11
ABCE1	RPL12
ABCE1	RPL13
ABCE1	RPL13A
ABCE1	RPL14
ABCE1	RPL15
ABCE1	RPL17
ABCE1	RPL18
ABCE1	RPL18A
ABCE1	RPL19
ABCE1	RPL21
ABCE1	RPL22
ABCE1	RPL23
ABCE1	RPL23A
ABCE1	RPL24
ABCE1	RPL26
ABCE1	RPL27
ABCE1	RPL27A
ABCE1	RPL28
ABCE1	RPL29
ABCE1	RPL3
ABCE1	RPL30
ABCE1	RPL31
ABCE1	RPL32
ABCE1	RPL34
ABCE1	RPL35
ABCE1	RPL35A
ABCE1	RPL36
ABCE1	RPL36A
ABCE1	RPL37
ABCE1	RPL37A
ABCE1	RPL38
ABCE1	RPL39
ABCE1	RPL4
ABCE1	RPL5
ABCE1	RPL6
ABCE1	RPL7
ABCE1	RPL7A
ABCE1	RPL8
ABCE1	RPL9
ABCE1	RPLP0
ABCE1	RPS10
ABCE1	RPS11
ABCE1	RPS12
ABCE1	RPS13
ABCE1	RPS14
ABCE1	RPS15
ABCE1	RPS15A
ABCE1	RPS16
ABCE1	RPS17
ABCE1	RPS18
ABCE1	RPS19
ABCE1	RPS2
ABCE1	RPS20
ABCE1	RPS21
ABCE1	RPS23
ABCE1	RPS24
ABCE1	RPS25
ABCE1	RPS26
ABCE1	RPS27
ABCE1	RPS27A
ABCE1	RPS28
ABCE1	RPS29
ABCE1	RPS3A
ABCE1	RPS4X
ABCE1	RPS5
ABCE1	RPS6
ABCE1	RPS7
ABCE1	RPS8
ABCE1	RPS9
ABCE1	RPSA
SEC61B	ABCE1
ABCE1	SRP9
ABCE1	STAU1
ABCE1	UBA52
BRD4	ABCF1
CCNF	ABCF1
ABCF1	DHX9
ABCF1	EED
ABCF1	IFI16
MYC	ABCF1
PRKN	ABCF1
ABCG1	ABCG5
ABCG1	NEDD4
ABCG1	PDCD6IP
BAG6	ABCG2
DNAJB1	ABCG2
HSP90AA1	ABCG2
HSPA8	ABCG2
ABCG2	RNF126
ABCG2	UBC
ABCG8	ABCG5
ABCG8	MESD
ATP2A1	ABHD12
PRKN	ABHD12
RPN2	ABHD12
SEC61B	ABHD12
ABI2	ABI1
ABL1	ABI1
BAIAP2	ABI1
BRK1	ABI1
CACNA1A	ABI1
ABI1	CBL
ABI1	CTTN
ABI1	CYFIP1
ABI1	CYFIP2
ABI1	EGFR
ABI1	ENAH
ABI1	EZR
ABI1	HNRNPK
ABI1	HOMER3
HSPA8	ABI1
ABI1	ITGA4
ABI1	KTN1
ABI1	NCF1
ABI1	NCK1
ABI1	NCK2
ABI1	NCKAP1
ABI1	NCKAP1L
ABI1	NIN
ABI1	PIK3R1
ABI1	SHANK3
ABI1	SOS1
ABI1	SPTA1
ABI1	TSC1
ABI1	VASP
ABI1	WASF1
ABI1	WASF2
ABI1	WASF3
ABI1	WASL
ABI2	ABL1
ABI2	ABL2
ABI2	BAIAP2
ABI2	BRK1
ABI2	CEP44
ABI2	CRX
ABI2	CYFIP1
ABI2	CYFIP2
ABI2	EGLN3
ABI2	EIF3H
ABI2	ENAH
ABI2	GCC1
ABI2	HGS
ABI2	HNRNPK
ABI2	HOMER3
ABI2	KRT13
ABI2	KRT15
ABI2	KRT19
ABI2	KRT20
ABI2	KRT31
ABI2	KRT33B
ABI2	MRPL44
ABI2	NCK1
ABI2	NCK2
ABI2	NCKAP1
ABI2	NCKAP1L
ABI2	NUP62
ABI2	PCM1
ABI2	PIN1
ABI2	PPIF
ABI2	PRKAA1
ABI2	PRKAA2
ABI2	RAC1
ABI2	SCGN
ABI2	SDCBP
ABI2	SHANK3
ABI2	STAM2
ABI2	TLE5
ABI2	TRIM32
ABI2	TRIP6
ABI2	VASP
ABI2	VCL
ABI2	WASF1
ABI2	WASF2
ABI2	WASF3
ABI2	WASL
ABI2	WIPF1
ABI2	YWHAZ
ABL1	ABL2
ABL1	ADAM10
ABL1	ATM
ABL1	ATR
ABL1	BCAR1
ABL1	BCL2L1
ABL1	BCR
ABL1	BRCA1
ABL1	CASP9
ABL1	CAT
ABL1	CBL
ABL1	CDON
ABL1	CRK
ABL1	CRKL
ABL1	CTNNB1
ABL1	DOK1
ABL1	EGFR
ABL1	EPHB2
ABL1	ERCC6
ABL1	GPX1
ABL1	GRB2
ABL1	HCK
ABL1	HIPK2
HSP90AA1	ABL1
ABL1	HSP90AB1
ABL1	HSPA4
HSPA8	ABL1
ABL1	INPPL1
ABL1	ITGB2
ABL1	JAK1
ABL1	JUN
ABL1	LATS2
ABL1	MAP4K1
ABL1	MAPT
ABL1	MAVS
ABL1	MDM2
ABL1	MUC1
ABL1	NCK1
ABL1	NCOA3
ABL1	NEDD9
ABL1	NFKBIA
ABL1	NTRK1
ABL1	PAG1
ABL1	PAK2
ABL1	PAK4
ABL1	PIK3R1
ABL1	PIK3R2
ABL1	PPM1B
ABL1	PRDX1
ABL1	PRKCD
PRKN	ABL1
ABL1	PSMA7
ABL1	PSTPIP1
ABL1	PTPN1
ABL1	RAD51
ABL1	RAPGEF1
ABL1	RB1
ABL1	RIN1
ABL1	SFN
ABL1	SHC1
ABL1	SNCA
ABL1	SOCS1
ABL1	SOCS3
ABL1	SORBS1
ABL1	SORBS2
ABL1	SORBS3
ABL1	SPTA1
ABL1	SQSTM1
ABL1	SRC
ABL1	STK4
ABL1	STUB1
ABL1	TLN2
ABL1	TOP1
ABL1	TOPBP1
ABL1	TP53
ABL1	TP73
ABL1	UBC
ABL1	USP7
ABL1	VAV1
ABL1	WASF1
ABL1	XRCC6
ABL1	YAP1
ABL1	YTHDC1
ABL1	YWHAB
ABL1	YWHAE
ABL1	YWHAG
ABL1	YWHAH
ABL1	YWHAQ
ABL1	YWHAZ
CAT	ABL2
CDC37	ABL2
CRK	ABL2
EGFR	ABL2
EPHB2	ABL2
ABL2	FLT3
ABL2	GPX1
HSPA8	ABL2
ABL2	NCK1
ABL2	PLCG1
ABL2	PSMA7
ABL2	RIN1
ABL2	SIVA1
ABLIM3	BRCA1
ABLIM3	IKZF3
ABLIM3	SSX2IP
CAT	ACAA1
ACAA1	TFCP2
CLPP	ACAA2
PRKN	ACAA2
ACAA2	UCHL3
AKR1B10	ACACA
BRCA1	ACACA
CCNF	ACACA
ACACA	CSNK1A1
ACACA	EGLN3
ACACA	GRK2
ACACA	HSPA1A
HSPA8	ACACA
ACACA	ILK
MYC	ACACA
ACACA	PRKAA1
PRKN	ACACA
ACACA	PSMB2
ACACA	RPS6KA1
ACACA	SIRT1
CCNF	ACACB
ACAD11	CD2BP2
ACAD11	GTSE1
PRKN	ACAD11
ACAD11	PTGES3
ACAD11	PTPN14
ACAD11	UBXN7
CLPP	ACAD9
ACAD9	COX4I1
CS	ACAD9
ACAD9	DLAT
ACAD9	ECSIT
ACAD9	ERAL1
ACAD9	FAF2
ACAD9	GLS
ACAD9	GRSF1
ACAD9	HSPD1
ACAD9	MRPL1
ACAD9	NDUFA13
ACAD9	NDUFA2
ACAD9	NDUFA8
ACAD9	NDUFAB1
ACAD9	NDUFB5
ACAD9	NDUFC2
ACAD9	NDUFS2
ACAD9	NDUFS3
ACAD9	NDUFS5
ACAD9	NDUFS7
ACAD9	NFS1
ACAD9	PDHA1
ACAD9	PDK1
ACAD9	PNPT1
PRKN	ACAD9
ACAD9	RPL26L1
ACAD9	SDHA
ACAD9	TIMMDC1
ACAD9	TRAP1
CLPP	ACADM
ACADM	ETFA
CLPP	ACADSB
NR3C1	ACADSB
PRKN	ACADSB
AGR2	ACAT1
CLPP	ACAT1
CS	ACAT1
MDH2	ACAT1
PDHA1	ACAT1
PRKN	ACAT1
SSBP1	ACAT1
CUL3	ACBD3
ACBD3	GOLGB1
ACBD3	LAMP1
ACBD3	NTRK1
ACBD3	NUP35
ACBD3	PI4KB
PRKN	ACBD3
ACBD3	RAB9A
ACBD3	RET
SEC61B	ACBD3
ACBD3	SMURF2
ACBD3	SOCS2
ACBD3	TGOLN2
ACE2	ACIN1
ACE2	ACTN1
ACE2	APOE
ACE2	ARPC1A
ACE2	ARPC4
ACE2	ATP2A2
ACE2	ATP5F1C
ACE2	CALM1
CAT	ACE2
ACE2	CHCHD3
ACE2	CLEC4M
ACE2	DDX17
ACE2	DEK
ACE2	DKC1
ACE2	DNMT1
ACE2	EIF2S1
ACE2	FUBP3
ACE2	GNAI3
ACE2	GNB2
ACE2	GRM2
ACE2	HACD3
ACE2	HNRNPA0
ACE2	HSD17B12
ACE2	HSPA5
ACE2	IMMT
ACE2	ITGB1
ACE2	KARS1
ACE2	LRRC59
ACE2	MAP4K3
ACE2	PDCD6IP
PDHA1	ACE2
ACE2	PDZK1
ACE2	PGD
ACE2	PGRMC1
ACE2	PRKDC
ACE2	QARS1
ACE2	RAB11A
ACE2	RAB6A
ACE2	RPA1
ACE2	SAFB
ACE2	SEC61A1
ACE2	SFXN1
ACE2	SHANK1
ACE2	SKP2
ACE2	SLC25A1
ACE2	SLC25A11
ACE2	SLC25A3
ACE2	SLC25A5
ACE2	SLC25A6
ACE2	SLC6A19
ACE2	SLC9A3R1
ACE2	SRSF9
ACE2	STUB1
ACE2	SUPT16H
ACE2	TMEM33
ACE2	TMPRSS2
TP53	ACE2
ACE2	UBR4
ACE2	UQCRC2
ACE2	VDAC1
ACE2	VDAC2
ACE2	VIM
ACE2	XRCC5
ACE2	ZFR
BDKRB2	ACE
ACE	CSNK2A1
ACE	MYH9
APP	ACHE
ACHE	ENO1
ACHE	RACK1
BRD4	ACIN1
ACIN1	CHD4
ACIN1	CLK2
ACIN1	CLK3
ACIN1	DDX39B
ACIN1	EPB41L3
ACIN1	FUS
ACIN1	LUC7L2
MYC	ACIN1
ACIN1	PCBD1
ACIN1	PNN
PRKN	ACIN1
ACIN1	RBM39
ACIN1	RNPS1
ACIN1	SAP18
ACIN1	SF3A1
ACIN1	SF3A2
ACIN1	SRPK1
ACIN1	SRPK2
ACIN1	SRRM2
ACIN1	SUZ12
ACIN1	U2AF2
ACIN1	YWHAB
ACIN1	YWHAG
ACIN1	ZC3H18
ACKR1	CCL2
ACKR1	CCR5
ACKR1	CXCL1
ACKR1	CXCL8
CCL5	ACKR2
ACKR2	CCL7
ACKR2	EFNA5
ACKR2	MS4A1
ACKR2	SACM1L
ACKR3	ATP5F1A
ACKR3	ATP5F1B
ACKR3	ATP5PO
ACKR3	AVPR1A
ACKR3	CXCR4
CCNF	ACLY
CS	ACLY
ACLY	CUL2
CUL3	ACLY
ACLY	EP300
ACLY	FBXW7
ACLY	GSK3B
ACLY	ISG15
ACLY	KLHL25
MYC	ACLY
ACLY	NME2
ACLY	PPP2R1A
ACLY	PPP2R2A
ACLY	PPP2R2B
ACLY	PPP2R2C
ACLY	PPP2R2D
PRKN	ACLY
ACLY	PRMT1
ACLY	SHC1
ACLY	STIP1
UBC	ACLY
ACLY	UBR4
AIFM1	ACOT1
COX4I1	ACOT1
CS	ACOT1
GRSF1	ACOT1
ACOT8	PTPN3
ACOT8	REL
EGFR	ACOT9
KCMF1	ACOT9
PRKN	ACOT9
CAT	ACOX1
PRKN	ACOX1
SMURF2	ACOX3
EPHA2	ACP1
EPHB1	ACP1
PRKN	ACP1
PTEN	ACP1
ACP3	ATP6AP2
PPT1	ACRV1
SPRED1	ACRV1
TSC1	ACRV1
GSK3B	ACSBG1
PRKN	ACSL1
ACSL4	ACSL3
CANX	ACSL3
CCNF	ACSL3
LAMP1	ACSL3
LYN	ACSL3
PRKN	ACSL3
RAB5A	ACSL3
REEP5	ACSL3
RPN2	ACSL3
SQSTM1	ACSL3
TMPO	ACSL3
ACSL4	HTATIP2
NR3C1	ACSL4
PRKN	ACSL4
RHOB	ACSL4
ACSL4	TNFAIP3
YWHAZ	ACSL4
CREB3	ACSL5
EBAG9	ACSL5
RETREG3	ACSL5
SLC10A1	ACSL5
SLC16A7	ACSL5
ACTA2	ACTA1
ACTB	ACTA1
ACTA1	ACTC1
ACTA1	ACTG2
ACTA1	ACTN4
ACTA1	ACTR2
ACTA1	ACTR3
ACTA1	AGRN
ACTA1	AKT1
ACTA1	ARPC2
ACTA1	ARPC3
ACTA1	ARPC4
ACTA1	ARPC5
ACTA1	CAMK2A
ACTA1	CCT4
ACTA1	CCT5
ACTA1	CFL1
ACTA1	CFL2
ACTA1	CSNK1A1
ACTA1	CTNNA1
ACTA1	DHX9
ACTA1	DMD
ACTA1	FGFR1
ACTA1	FLNA
ACTA1	GC
ACTA1	GSN
ACTA1	MYO10
ACTA1	PFN1
ACTA1	PPP1CC
ACTA1	PRKCE
ACTA1	SFN
SMURF2	ACTA1
ACTA1	SPTAN1
ACTA1	SRC
ACTA1	TNNC1
ACTA1	TNNI3
ACTA1	TNNT2
ACTA1	TPM1
ACTA1	UTRN
ACTA1	VASP
ACTA1	VCL
ACTA1	WAS
ACTA1	WASF2
ACTA1	WASL
ACTA1	WIPF1
ACTA2	ACTC1
ACTA2	ACTG2
ACTA2	CCT4
ACTA2	CCT5
ACTA2	HEXIM1
ACTA2	MYH10
ACTA2	MYH11
ACTA2	MYL12B
ACTA2	NOP56
ACTA2	TPM1
ACTB	ACTC1
ACTB	ACTG1
ACTB	ACTL6A
ACTB	ACTN2
ACTB	ACTN4
ACTB	ACTR10
ACTB	ACTR1A
ACTB	ACTR2
ACTB	ACTR3
ACTB	ADD1
AGR2	ACTB
ACTB	AIMP2
ACTB	AMOT
ANXA7	ACTB
APP	ACTB
ACTB	ARID1A
ACTB	ARID1B
BAIAP2	ACTB
ACTB	BCL2L1
ACTB	CAPZA1
ACTB	CAPZB
ACTB	CARM1
ACTB	CAV1
ACTB	CBL
ACTB	CCN2
CCNF	ACTB
ACTB	CCT2
ACTB	CCT5
ACTB	CCT8
CDC37	ACTB
ACTB	CDKN1A
ACTB	CFL1
ACTB	CFL2
ACTB	CFTR
ACTB	CHD4
ACTB	CTTN
CUL3	ACTB
ACTB	CYFIP1
ACTB	DBN1
ACTB	DCTN2
ACTB	DCTN4
ACTB	DCTN5
ACTB	DCTN6
ACTB	DHX9
ACTB	DMAP1
ACTB	DPP4
ACTB	DYNC1H1
ACTB	DYNC1I2
ACTB	DYNC1LI2
EGFR	ACTB
ACTB	EHHADH
ACTB	EMD
ACTB	ENAH
ACTB	EP300
ACTB	ERBB2
ACTB	ERG
ACTB	ESR1
ACTB	ESR2
ACTB	FABP4
ACTB	FBXO25
ACTB	FBXO30
ACTB	FLII
ACTB	GRB2
ACTB	GSN
ACTB	H2AX
ACTB	HDAC2
ACTB	HDAC6
ACTB	HEY1
ACTB	HNRNPA1
ACTB	HNRNPU
HSP90AA1	ACTB
HSPA5	ACTB
HSPA8	ACTB
ACTB	HTR6
ACTB	HTT
ACTB	ICAM1
ACTB	INF2
ACTB	IQGAP1
ACTB	JUN
ACTB	KAT2B
ACTB	KAT5
ACTB	LMNA
ACTB	LMO7
ACTB	LRRK2
ACTB	MAP3K4
ACTB	MEPCE
ACTB	MORF4L2
ACTB	MRTFA
ACTB	MT3
ACTB	MTA2
MYC	ACTB
ACTB	MYH9
ACTB	MYL12A
ACTB	MYL12B
ACTB	NCKAP1
ACTB	NEXN
ACTB	NOS3
ACTB	NSMAF
ACTB	P4HB
ACTB	PFN1
ACTB	PFN2
ACTB	PLG
ACTB	PLS3
ACTB	POLR2A
ACTB	PPP1CA
ACTB	PPP1CC
PRKN	ACTB
ACTB	PSMA3
ACTB	PTMA
ACTB	PTPRF
ACTB	RAC1
ACTB	RCC1
ACTB	RUVBL1
ACTB	RUVBL2
ACTB	SHC1
ACTB	SIK2
ACTB	SMAD3
ACTB	SMAD9
ACTB	SMARCA4
ACTB	SMARCB1
ACTB	SMARCC1
ACTB	SMARCC2
ACTB	SMARCE1
ACTB	SMN1
ACTB	SMURF1
ACTB	SPIRE1
ACTB	SPTAN1
ACTB	SPTBN2
ACTB	SVIL
ACTB	TCP1
ACTB	TJP1
ACTB	TK1
TP53	ACTB
ACTB	TPT1
ACTB	TSHR
ACTB	TTR
ACTB	TWF2
ACTB	UCHL5
ACTB	VASP
ACTB	VCAM1
ACTB	VCP
ACTB	VHL
ACTB	WASF2
ACTB	WASL
ACTB	WDR1
ACTB	WDR5
ACTB	WIPF3
ACTB	YWHAE
ACTB	YWHAQ
YWHAZ	ACTB
ACTB	YY1
ACTC1	ACTG2
ACTC1	ACTL6A
ACTC1	ACTR1A
ACTC1	ACTR3
ACTC1	ADD1
ACTC1	ADD3
ACTC1	ARID1A
ACTC1	CAPZA2
ACTC1	CAPZB
ACTC1	CDK9
ACTC1	CFL1
ACTC1	CFL2
ACTC1	CHD4
CTTN	ACTC1
ACTC1	DBN1
ACTC1	DCTN1
ACTC1	DCTN2
ACTC1	DCTN4
ACTC1	DMAP1
ACTC1	DPP4
ACTC1	EEF1G
ENAH	ACTC1
ACTC1	EP400
ACTC1	ESR1
ACTC1	FBXO30
ACTC1	FLII
ACTC1	GAPDH
ACTC1	GSN
ACTC1	H2BC12
ACTC1	HNRNPF
ACTC1	KHSRP
ACTC1	KLHL2
ACTC1	LARP7
ACTC1	LRRFIP1
ACTC1	MBIP
ACTC1	MEPCE
ACTC1	MRTFA
ACTC1	MYBPC3
ACTC1	MYH10
ACTC1	PFN1
ACTC1	PFN2
PRKN	ACTC1
ACTC1	SF3B1
ACTC1	SMARCA4
ACTC1	SMARCB1
ACTC1	SMARCC2
ACTC1	SNRNP70
ACTC1	SPTAN1
ACTC1	SRCAP
ACTC1	SSB
TMPO	ACTC1
ACTC1	TPM1
ACTC1	TWF2
ACTC1	TXN
VASP	ACTC1
WASL	ACTC1
ACTC1	WIPF2
ACTG1	ACTL6A
ACTG1	APOE
ACTG1	ARID1A
ACTG1	ARID1B
ACTG1	BCAP31
BRK1	ACTG1
ACTG1	CAPZA2
CCNF	ACTG1
CDC37	ACTG1
ACTG1	CFL1
ACTG1	CFL2
ACTG1	DCTN4
ACTG1	DISC1
ACTG1	EHHADH
GRB2	ACTG1
ACTG1	H3C6
HSPA5	ACTG1
ACTG1	HTT
ACTG1	IKBKG
ACTG1	ILF3
ACTG1	LRRK2
ACTG1	MAPK6
ACTG1	MEPCE
ACTG1	MLH1
ACTG1	MYBPC3
NCKAP1	ACTG1
ACTG1	PFN1
ACTG1	PFN2
ACTG1	PLD1
ACTG1	PPP1CC
PRKN	ACTG1
ACTG1	RPS6KA5
ACTG1	RUVBL1
RUVBL2	ACTG1
SFN	ACTG1
ACTG1	SMARCA4
ACTG1	SMARCB1
ACTG1	SMARCC1
ACTG1	SMARCC2
ACTG1	SMARCE1
ACTG1	TMSB4X
ACTG1	TRAF2
ACTG1	TUBG1
ACTG1	TXN2
VASP	ACTG1
WASL	ACTG1
ACTG1	WIPF1
EMD	ACTG2
ACTL6A	ANP32E
ACTL6A	AR
ACTL6A	ARID1A
ACTL6A	ARID1B
ACTL6A	ARID2
ACTL6A	BANF1
ACTL6A	BRD2
CCNF	ACTL6A
ACTL6A	CCT2
CUL3	ACTL6A
ACTL6A	DMAP1
ACTL6A	EP400
ACTL6A	FLII
ACTL6A	H2AZ1
ACTL6A	HDAC2
ACTL6A	ING1
ACTL6A	INO80B
ACTL6A	KAT2A
ACTL6A	KAT5
ACTL6A	MAX
ACTL6A	MORF4L2
MYC	ACTL6A
RUVBL1	ACTL6A
RUVBL2	ACTL6A
ACTL6A	SMARCA2
SMARCA4	ACTL6A
ACTL6A	SMARCB1
ACTL6A	SMARCC1
SMARCC2	ACTL6A
ACTL6A	SMARCD3
ACTL6A	SMARCE1
ACTL6A	SRCAP
ACTL6A	TBL1XR1
ACTL6A	TRRAP
ACTL6A	UCHL5
ACTL6A	YAP1
ACTL6A	YY1
ACTN1	ACTN2
ACTN1	ACTN4
AGR2	ACTN1
ACTN1	APEX1
ACTN1	BCAR1
ACTN1	CACNA1C
ACTN1	CAMK2A
CCNF	ACTN1
ACTN1	CD81
ACTN1	CDH1
ACTN1	CDK5R1
ACTN1	CLU
ACTN1	COL17A1
ACTN1	CTNNA1
ACTN1	CTSB
ACTN1	CTSS
ACTN1	DAG1
ACTN1	DPP4
EIF2S1	ACTN1
ACTN1	ESR1
ACTN1	EZR
ACTN1	GADD45G
ACTN1	GIPC1
ACTN1	GRM5
HSP90AA1	ACTN1
ACTN1	ICAM1
ACTN1	ICAM5
ITGB1	ACTN1
ACTN1	KCTD6
ACTN1	LNX1
ACTN1	MCM5
MYC	ACTN1
ACTN1	MYOT
ACTN1	OAS1
ACTN1	PDLIM4
PRKN	ACTN1
ACTN1	SCRIB
ACTN1	SHANK3
ACTN1	SORBS2
ACTN1	SRC
ACTN1	SSX2IP
ACTN1	TPM1
ACTN1	TPM3
TSC1	ACTN1
ACTN1	TTN
ACTN1	TUBA1A
TXN	ACTN1
ACTN1	USP2
ACTN1	VCL
YAP1	ACTN1
ACTN1	ZYX
ACTN4	ACTN2
ACTN2	ADAM12
ACTN2	BAD
ACTN2	CACNA1C
ACTN2	CAPN1
ACTN2	CD27
ACTN2	CDC73
ACTN2	CLEC4D
ACTN2	CRABP2
ACTN2	CSRP3
ACTN2	DISC1
ACTN2	DLG1
ACTN2	DLG4
ACTN2	FBXL22
ACTN2	GATA3
ACTN2	GOLGA7
ACTN2	GRIN1
ACTN2	GRIN2B
ACTN2	GSTT1
ACTN2	H4C1
ACTN2	H4C11
ACTN2	H4C12
ACTN2	H4C13
ACTN2	H4C14
ACTN2	H4C15
ACTN2	H4C2
ACTN2	H4C3
ACTN2	H4C4
ACTN2	H4C5
ACTN2	H4C6
ACTN2	H4C8
ACTN2	H4C9
ACTN2	HTR1B
ACTN2	KCNA4
ACTN2	KCNA5
ACTN2	KCNN2
ACTN2	MRPL10
ACTN2	MYH6
ACTN2	MYH7
ACTN2	MYOT
ACTN2	PPP1CB
ACTN2	PSMA1
ACTN2	QARS1
ACTN2	RACK1
ACTN2	SCRIB
SHANK3	ACTN2
ACTN2	SMARCA2
ACTN2	SNAI1
ACTN2	SP100
ACTN2	SRP9
ACTN2	TOLLIP
TPM1	ACTN2
ACTN2	TPM2
ACTN2	TPM3
ACTN2	TPM4
TSC1	ACTN2
ACTN2	TSC2
ACTN2	TTN
ACTN2	USP2
ACTN2	ZYX
AGR2	ACTN4
ACTN4	BMP7
ACTN4	CAPZA2
ACTN4	CDH1
ACTN4	COL17A1
CTNNB1	ACTN4
ACTN4	CTSB
ACTN4	CTSS
ACTN4	DPP4
EGFR	ACTN4
ACTN4	ESR1
ACTN4	HDAC7
ACTN4	HGS
HSPA1A	ACTN4
HSPA8	ACTN4
ACTN4	IQGAP1
ISG15	ACTN4
ACTN4	LNX1
ACTN4	MAGI1
ACTN4	MEF2A
ACTN4	MEOX2
MYC	ACTN4
ACTN4	NCL
PRKN	ACTN4
ACTN4	PTGER4
ACTN4	RARA
ACTN4	SCRIB
ACTN4	SLC2A4
ACTN4	SVIL
ACTN4	TFRC
ACTN4	TJP1
ACTN4	TPM1
ACTN4	TPM3
ACTN4	VCL
ACTN4	VDR
YWHAZ	ACTN4
ACTR10	ACTR1A
ACTR10	CAPZA1
ACTR10	CAPZA2
ACTR10	CAPZB
ACTR10	DCTN1
ACTR10	DCTN2
ACTR10	DCTN3
ACTR10	DCTN4
ACTR10	DCTN5
ACTR10	DCTN6
ACTR10	DYNC1H1
ACTR10	DYNC1I2
ACTR10	DYNC1LI2
KRT31	ACTR10
ACTR10	NAGK
ACTR10	RXFP4
ACTR1A	CAPZA1
ACTR1A	CAPZA2
ACTR1A	CAPZB
CCNF	ACTR1A
ACTR1A	CCT2
ACTR1A	CCT3
ACTR1A	CCT4
ACTR1A	CCT6A
CUL3	ACTR1A
ACTR1A	DCTN1
ACTR1A	DCTN2
ACTR1A	DCTN3
ACTR1A	DCTN4
ACTR1A	DCTN5
ACTR1A	DCTN6
ACTR1A	DYNC1H1
ACTR1A	DYNC1I2
ACTR1A	DYNC1LI1
ACTR1A	DYNC1LI2
ACTR1A	HDAC6
ACTR1A	NIN
PRKN	ACTR1A
ACTR1A	PSMD1
STIP1	ACTR1A
ACTR1A	TCP1
ACTR3	ACTR2
ACTR2	ARPC1A
ACTR2	ARPC1B
ACTR2	ARPC2
ACTR2	ARPC3
ACTR2	ARPC4
ACTR2	ARPC5
ACTR2	CAPZA2
CCNF	ACTR2
ACTR2	CCT2
ACTR2	CCT3
ACTR2	CCT4
ACTR2	CCT5
ACTR2	CCT6A
ACTR2	CCT7
ACTR2	CCT8
CFL1	ACTR2
ACTR2	CHEK2
ACTR2	CLEC4D
ACTR2	CLEC4E
ACTR2	CORO1A
CTTN	ACTR2
CUL3	ACTR2
ACTR2	DBN1
ESR1	ACTR2
ACTR2	FBXW7
ACTR2	MYH9
ACTR2	PLK4
PRKN	ACTR2
ACTR2	SHARPIN
ACTR2	TCP1
ACTR2	WAS
WASL	ACTR2
APP	ACTR3
ACTR3	ARPC1A
ACTR3	ARPC1B
ACTR3	ARPC2
ACTR3	ARPC3
ACTR3	ARPC4
ACTR3	ARPC5
ACTR3	CCT2
ACTR3	CCT6A
ACTR3	CDK5
ACTR3	CENPH
ACTR3	CEP152
ACTR3	CLEC4D
ACTR3	CORO1A
CTTN	ACTR3
ESR1	ACTR3
HSPA5	ACTR3
ACTR3	HSPD1
ACTR3	JUND
LRRK2	ACTR3
MYC	ACTR3
ACTR3	MYH9
PRKN	ACTR3
ACTR3	SOCS6
ACTR3	STUB1
ACTR3	WAS
ACTR3	WASF1
WASF2	ACTR3
ACTR3	WASF3
WASL	ACTR3
ACVR1B	ACVR1
ACVR1	ACVR2A
ACVR1	ACVRL1
ACVR1B	ACVR2A
ACVR1B	ACVR2B
ACVR1B	FKBP1A
ACVR1B	HSP90AB1
ACVR1B	INHBA
ACVR1B	INHBB
ACVR1	BMP6
ACVR1	BMP7
ACVR1	BMPR1A
ACVR1	BMPR2
ACVR1B	NEDD4L
ACVR1B	NODAL
ACVR1B	SMAD2
ACVR1B	SMAD7
ACVR1B	SMURF1
ACVR1B	TDGF1
ACVR1C	INHBB
ACVR1	EPHA6
ACVR1	FKBP1A
ACVR1	FKBP1B
ACVR1	GDF2
ACVR1	INHBA
ACVR1	PSMD14
ACVR1	SMAD1
ACVR1	SMAD5
ACVR1	SMAD6
ACVR1	SMURF1
ACVR1	TGFBR1
ACVRL1	ACVR2A
ACVR2A	BMP2
ACVR2A	BMP6
ACVR2A	BMP7
ACVR2A	BMPR1A
ACVR2A	BMPR2
ACVR2A	DAXX
ACVR2A	ENG
ACVR2A	GDF2
ACVR2A	GDF5
ACVR2A	INHBA
ACVR2A	INHBB
ACVR2A	NODAL
ACVR2A	TDGF1
ACVR2B	BMP2
ACVR2B	BMP7
ACVR2B	BMPR1A
ACVR2B	ENG
ACVR2B	GDF2
INHBA	ACVR2B
ACVR2B	INHBB
NODAL	ACVR2B
ACVR2B	SMAD6
ACVR2B	SMAD7
TDGF1	ACVR2B
ACVR2B	TGFBR1
ACVRL1	BMP10
ACVRL1	CSNK2B
ACVRL1	ENG
ACVRL1	FKBP1A
ACVRL1	GDF2
ACVRL1	INHBA
ACVRL1	ITGA5
ACVRL1	LRG1
ACVRL1	NR1H2
ACVRL1	TGFB1
ACVRL1	TGFB3
ACVRL1	TGFBR1
ACVRL1	TGFBR2
ACY1	TERF1
ACY3	ASPA
DDIT4L	ACY3
LNX1	ACY3
ACY3	PIAS2
ACY3	PMM2
ACY3	PTGER4
DPP4	ADA
APP	ADAM10
ADAM10	CD81
ADAM10	CD9
ADAM10	DLG1
ADAM10	EFNA2
ADAM10	EPHA3
ADAM10	GRAP2
GRB2	ADAM10
ADAM10	LCK
ADAM10	NOTCH1
ADAM10	SH3GL1
ADAM10	SRC
ADAM10	TMPRSS2
GRB2	ADAM12
HOXA1	ADAM12
IGFBP3	ADAM12
ADAM12	PIK3R1
SRC	ADAM12
DLG1	ADAM17
ITGB1	ADAM17
ADAM17	MAD2L1
ADAM17	MAPK1
ADAM17	PTPN3
ADAM17	PXN
ADAM17	TGFA
ADAM17	TIMP3
ADAM17	TNFRSF1B
YWHAZ	ADAM23
PLAU	ADAM28
CANX	ADAM9
KRAS	ADAM9
ADAM9	SH3GL2
KRT40	ADAMTS1
ADAMTS1	PSMD9
ADAMTS1	VEGFA
BRD4	ADAR
CCNF	ADAR
CUL3	ADAR
DHX9	ADAR
ADAR	DICER1
ADAR	EIF2AK2
ADAR	ELAVL1
ADAR	ERG
ADAR	FUS
ADAR	HDLBP
ADAR	HNRNPA1
ADAR	IFI16
ADAR	ILF3
ADAR	MATR3
MYC	ADAR
ADAR	RBM39
ADAR	SMC1A
ADAR	SMC3
SMURF2	ADAR
ADAR	SNRPB
ADAR	STAG2
ADAR	TARDBP
ADAR	UPF1
ADAR	XRCC6
FZD7	ADCY1
ADCY1	SERTAD1
F2RL1	ADCY2
ADCY2	GNAS
ADCY2	GNG2
ADRB2	ADCY3
RHOB	ADCY3
PPARG	ADCY4
ADCY5	GNAI1
ADCY5	RGS2
KRAS	ADCY6
KRAS	ADCY9
RHOB	ADCY9
SEC61B	ADCY9
STX7	ADCY9
ADCYAP1R1	ADCYAP1
APP	ADCYAP1
CLU	ADCYAP1
ADCYAP1R1	CALM1
ADCYAP1R1	CLU
ADD1	ADD3
ADD1	CRYAA
CSNK2B	ADD1
ADD1	GEMIN7
KRAS	ADD1
LAMP1	ADD1
ADD1	MAP1LC3B
ADD1	PAK1
ADD1	SMARCC1
TK1	ADD1
AGTR1	ADD3
ARF6	ADD3
KRAS	ADD3
LAMP1	ADD3
NRAS	ADD3
OPRM1	ADD3
PRKN	ADD3
DLG4	ADGRB1
ADGRB1	DRD2
ADGRB1	GPR35
ADGRB1	MAGI3
ADGRD1	PRAF2
ADGRE2	CREB3L1
ADGRE2	ELOVL4
ADGRE2	HSD17B13
ADGRE2	KIR2DL3
ADGRE2	MMGT1
ADGRE5	GOLT1B
BCL2L13	ADIPOQ
BNIP3L	ADIPOQ
CAMLG	ADIPOQ
CD79A	ADIPOQ
CLDN9	ADIPOQ
CNR2	ADIPOQ
CREB3L1	ADIPOQ
ERP29	ADIPOQ
FASN	ADIPOQ
FCGR1A	ADIPOQ
FKBP7	ADIPOQ
HTT	ADIPOQ
ADIPOQ	IFNGR2
ADIPOQ	MFSD6
ADIPOQ	PVR
ADIPOQ	SCN3B
ADIPOQ	SGTA
ADIPOQ	SIGLEC12
ADIPOQ	SYAP1
ADIPOQ	TNFSF14
ADIPOR1	STK11
ADIPOR1	TBXA2R
ADIPOR1	TLR4
CALCRL	ADM
GNAS	ADM
GNB1	ADM
GNG2	ADM
ADM	RAMP2
ADM	RAMP3
BRD4	ADNP
CBX3	ADNP
CBX5	ADNP
CHD4	ADNP
CTNNB1	ADNP
ADNP	DAXX
ADNP	DYNLL1
ADNP	H2AZ1
ADNP	H3C1
ADNP	HDAC1
ADNP	KPNA1
ADNP	MAP1LC3B
MYC	ADNP
SMARCA4	ADNP
TP53	ADNP
ADORA1	ADORA2A
ADORA1	ADRB1
ADRB2	ADORA1
ADORA1	GNAI2
GNB1	ADORA1
GNG2	ADORA1
ADORA1	TSHR
ADORA2B	ADORA2A
ADORA2A	CNR1
ADORA2A	CYTH2
ADORA2A	DRD2
ADORA2A	HNRNPH3
ADORA2A	HRH3
ADORA2A	NAMPT
ADORA2A	PDHB
ADORA2A	SLC4A1AP
ADORA2A	SPNS1
ADORA2A	USP4
ADRA1A	ADRA1B
ADRA1A	ANO8
ADRA1A	ATP6AP2
ADRA1A	CD81
ADRA1A	CXCR4
ADRA1A	HHATL
ADRA1A	KIAA2013
ADRA1A	KLHL22
ADRA1A	MBOAT7
ADRA1A	SCN1B
ADRA1A	TBC1D20
ADRA1A	TPCN2
ADRA1A	UBR4
AP2M1	ADRA1B
CXCR4	ADRA1B
EZR	ADRA1B
ADRA1B	PPP1R9B
ADRA1D	SCRIB
ADRA1D	SNTB1
ADRA1D	SNTB2
ADRA1D	UTRN
GNB1	ADRA2A
GNG2	ADRA2A
PPP1R9B	ADRA2A
ADRA2A	UCHL1
ADRA2B	GGA3
ADRA2C	CHCHD2
ADRA2C	CNPY2
ADRA2C	HGS
ADRA2C	LOC100653049
ADRB1	ARRB1
DLG4	ADRB1
ADRB1	GIPC1
ADRB1	MAGI2
ADRB1	MAGI3
ADRB2	AKAP12
ADRB2	ALDOA
ADRB2	AMFR
ADRB2	ARHGDIA
ADRB2	ARRB2
ADRB2	ATP5IF1
ADRB2	ATP6V0B
ADRB2	ATP6V0D1
ADRB2	BSG
ADRB2	CAV3
ADRB2	CCKBR
ADRB2	CCND2
ADRB2	CD4
ADRB2	CD68
ADRB2	CD81
ADRB2	CD9
ADRB2	CEACAM1
ADRB2	CLPTM1L
ADRB2	CLTC
ADRB2	CNR1
ADRB2	DCAF10
ADRB2	DNAJC14
ADRB2	DRD4
ADRB2	E2F8
EGLN3	ADRB2
ADRB2	FBXO17
ADRB2	GBP5
ADRB2	GNAS
ADRB2	GNAT2
ADRB2	GNB1
ADRB2	GNB2
ADRB2	GNB4
ADRB2	GOLGB1
GRB2	ADRB2
ADRB2	GRK2
ADRB2	GRK5
ADRB2	GRK6
ADRB2	GTF2B
ADRB2	HGS
ADRB2	HNRNPK
ADRB2	HTR2C
ADRB2	IL6R
ADRB2	KCNE1
ADRB2	KCNJ5
ADRB2	KCNJ6
ADRB2	KCTD13
ADRB2	KLC1
ADRB2	MAGI3
ADRB2	MAPK8IP2
ADRB2	MBP
ADRB2	MFSD2A
ADRB2	MGLL
ADRB2	MITF
ADRB2	MOG
ADRB2	NAT14
ADRB2	NCOR2
ADRB2	NEDD4
ADRB2	OBP2A
ADRB2	OPRD1
ADRB2	PLA2G2D
ADRB2	PRDX1
ADRB2	PRNP
ADRB2	PTGDS
ADRB2	PTGER1
ADRB2	PTGES2
ADRB2	RAB14
RACK1	ADRB2
ADRB2	RAN
ADRB2	RNF41
ADRB2	RNF5
ADRB2	SENP3
ADRB2	SI
ADRB2	SLC52A2
ADRB2	SLC9A3R1
SNCA	ADRB2
ADRB2	SNW1
ADRB2	SPTBN2
SRC	ADRB2
ADRB2	STAT4
ADRB2	TMEM259
ADRB2	TSHR
ADRB2	TSPAN7
ADRB2	USP33
ADRB2	VAPA
VCP	ADRB2
ADRB2	VDAC2
ADRB2	WNK1
YWHAQ	ADRB2
SRC	ADRB3
ADRM1	ATP6V0D2
BRD4	ADRM1
ADRM1	BUB3
CCNF	ADRM1
EGFR	ADRM1
HSPA1A	ADRM1
ADRM1	PRDX1
PRKN	ADRM1
PSMA1	ADRM1
ADRM1	PSMA2
ADRM1	PSMA3
ADRM1	PSMA4
ADRM1	PSMA5
ADRM1	PSMA6
PSMA7	ADRM1
ADRM1	PSMB1
ADRM1	PSMB2
ADRM1	PSMB3
ADRM1	PSMB4
ADRM1	PSMB5
ADRM1	PSMB6
ADRM1	PSMB7
ADRM1	PSMB8
ADRM1	PSMC1
ADRM1	PSMC2
ADRM1	PSMC3
ADRM1	PSMC4
ADRM1	PSMC5
ADRM1	PSMC6
ADRM1	PSMD1
ADRM1	PSMD10
ADRM1	PSMD11
ADRM1	PSMD12
ADRM1	PSMD13
ADRM1	PSMD14
ADRM1	PSMD2
ADRM1	PSMD3
ADRM1	PSMD4
ADRM1	PSMD5
ADRM1	PSMD6
ADRM1	PSMD7
ADRM1	PSMD8
ADRM1	PSME1
ADRM1	PSME3
ADRM1	RAD23A
ADRM1	RAD23B
RPN2	ADRM1
ADRM1	RPS27A
ADRM1	SEM1
ADRM1	TIMM13
ADRM1	TIMM8A
ADRM1	TNIP2
ADRM1	UBA52
ADRM1	UBB
UBC	ADRM1
ADRM1	UBQLN1
ADRM1	UCHL5
ADRM1	USP14
ADRM1	YWHAE
ADSL	GART
ADSL	OXSR1
PRKN	ADSL
ADSL	USP15
ADSL	WDR5
ADSS2	ADSS1
YWHAZ	ADSS1
HSPA1A	ADSS2
PRKN	ADSS2
ADSS2	RNH1
ADSS2	TALDO1
VCP	ADSS2
ADSS2	WDR1
FGFR1	AFAP1
SRC	AFAP1L2
MYC	AFAP1
BCR	AFDN
CTNNA1	AFDN
DBN1	AFDN
AFDN	EPHA7
EPHB2	AFDN
AFDN	EPHB3
AFDN	EPHB6
AFDN	F11R
AFDN	HRAS
KRAS	AFDN
AFDN	LATS2
AFDN	LZTS2
AFDN	MAGI1
AFDN	MRAS
AFDN	NECTIN1
AFDN	NECTIN2
AFDN	NECTIN4
AFDN	NOTCH2
PRKN	AFDN
AFDN	RAP1GAP
AFDN	RNF146
AFDN	S100A9
AFDN	SIPA1L1
AFDN	SMAD2
AFDN	SOCS6
AFDN	SORBS1
SRC	AFDN
AFDN	SSX2IP
AFDN	TJP1
AFDN	USP9X
YWHAB	AFDN
YWHAE	AFDN
YWHAG	AFDN
AFDN	YWHAH
YWHAQ	AFDN
YWHAZ	AFDN
AP2B1	AFF4
AFF4	CCNT1
AFF4	CCNT2
CDK9	AFF4
AFF4	EAF1
AFF4	EAF2
AFF4	GOLGA2
AFF4	KMT2A
AFF4	SIAH1
AFF4	TRAF2
AIFM1	AFG3L2
CLPP	AFG3L2
COX4I1	AFG3L2
CS	AFG3L2
ERBB2	AFG3L2
GRSF1	AFG3L2
HTT	AFG3L2
AFG3L2	MAPK8IP2
AFG3L2	NDUFA11
AFG3L2	NDUFA13
NTRK1	AFG3L2
OCIAD1	AFG3L2
AFG3L2	PHB2
PRKN	AFG3L2
AFG3L2	RAC2
AFG3L2	SFXN1
SOCS6	AFG3L2
AFG3L2	SUZ12
AFG3L2	TIMMDC1
AFG3L2	TMPRSS2
AFG3L2	TMPRSS4
WNT3	AFM
AFP	CASP3
AFP	CREBBP
PTEN	AFP
AFP	SIRT1
AFP	XIAP
AKT1	AGAP2
CDK4	AGAP2
HOMER1	AGAP2
AGAP2	INSR
AGAP2	PIK3R1
AGAP2	RHOA
AGAP2	STAT5A
ARF6	AGAP3
HOXA1	AGAP3
APP	AGER
AGER	DIAPH1
EGFR	AGER
GRB2	AGER
AGER	HMGB1
AGER	MAPKAPK5
AGER	PRKCZ
AGER	RHOA
AGER	S100A13
AGER	S100A4
AGER	S100A6
AGER	S100B
AGER	S100P
AGER	TIRAP
TTR	AGER
CCNF	AGK
HTT	AGK
PRKN	AGK
AGK	TIMM10
AGK	TIMM29
AGO2	AGO1
AGO1	AGO3
AGO1	AIP
AGO1	DDX6
DHX9	AGO1
AGO1	DICER1
AGO1	FKBP5
AGO1	FMR1
HSP90AA1	AGO1
AGO1	HSP90AB1
AGO1	IGF2BP1
AGO1	LIMD1
LRRK2	AGO1
AGO1	MOV10
AGO1	PABPC1
AGO1	POLR2A
AGO1	PPP5C
AGO1	PPP6R1
AGO1	PRNP
AGO1	RBMS1
AGO1	STUB1
AGO1	TARBP2
AGO1	TNRC6A
AGO1	TNRC6B
AGO1	TNRC6C
TP53	AGO1
AGO1	XPO1
AGO2	AGO3
AGO2	AGO4
AGO2	ATXN2
AGO2	BIRC6
AGO2	BTRC
AGO2	CNOT1
AGO2	CPS1
AGO2	CRBN
AGO2	DCAF7
AGO2	DDX20
AGO2	DDX6
AGO2	DHX58
DHX9	AGO2
AGO2	DICER1
EGFR	AGO2
AGO2	EIF4E
AGO2	EIF4EBP1
AGO2	ELAVL1
AGO2	ESR2
AGO2	FGFR3
AGO2	FKBP4
AGO2	FKBP5
AGO2	FMR1
AGO2	G3BP1
AGO2	GAPDH
AGO2	GEMIN4
AGO2	GNL3
AGO2	HNRNPD
AGO2	HNRNPL
AGO2	HNRNPU
HSP90AA1	AGO2
AGO2	HSP90AB1
HTT	AGO2
AGO2	IGBP1
[truncated: 72,015 more rows]
