# Supplementary material for: Purine nucleoside phosphorylase dominates Influenza A virus replication and host hyperinflammation through purine salvage
Source: Signal Transduct Target Ther. 2025 Jun 15;10:191. doi: 10.1038/s41392-025-02272-1 (PMC12167387; doi:10.1038/s41392-025-02272-1)
Supplement: Supplementary file 4 — Table S2. SAFE cluster result [file 41392_2025_2272_MOESM4_ESM.xlsx]

## Sheet: Sheet1
Table S2. SAFE cluster result
Node label	Domain (predominant)
SLC9A3R1	0
PPM1B	0
ATP6AP2	0
TMSB4X	0
MUCL1	0
UACA	0
FKBP6	21
SCN8A	0
CREM	0
GABBR1	0
EXOC2	0
PIGK	0
TRIM55	0
PSMA4	18
EPHB4	0
LPIN3	0
SARS1	0
BLK	16
CASP2	0
DUSP7	0
SORBS3	22
TNFAIP3	21
ING1	20
SH3GL1	0
PSMB6	18
DDX5	19
ARNTL	0
FAM90A1	21
ALDH6A1	0
TBX3	0
ITGB3	0
U2SURP	11
CREB3L3	0
CTNND1	16
MAPK1	21
PSMC6	18
SOST	0
ATP6V1A	0
GOT2	0
EFNB2	0
SNX4	0
MEGF8	0
STT3A	8
NUP37	0
EIF3C	10
APEX1	20
ADAM9	0
PSMD4	18
FLNC	0
LIMK2	0
QSOX2	0
ZC3H12A	0
AKR1A1	0
DVL1	21
LY86	0
SAP130	0
TLX1	0
DNAJA3	18
H2BC17	0
RORA	0
SRP68	10
EIF3M	10
FLT3	0
CFL2	0
EIF2B3	0
RAD23B	18
H1-2	20
AURKB	19
USH1C	0
AKR1C4	0
GNB5	0
PIP5K1C	0
ELOB	0
GCA	0
ZER1	0
PPP2R5C	0
COL5A1	0
LRP10	5
CAPN2	0
LTO1	0
CXCR3	0
MYO10	0
GRM5	0
UBQLN1	15
CPOX	0
ASXL1	20
GLRX3	0
NEFL	21
SLC7A8	0
SLC3A2	9
MECP2	19
GNB3	0
NET1	0
PARP14	0
MGP	0
MYH14	0
NPM3	10
RPL12	10
CCR7	0
FADS2	0
ADCY1	0
ADSS1	0
ERBB3	16
RSBN1	0
USP54	0
DPM3	0
WNT8B	0
MYOF	0
RPL21	10
SIRT1	19
AFDN	0
CNIH1	0
FARP1	0
NDUFV1	2
TUBB8	0
AMBP	0
RPL28	10
COX4I1	2
CCL3L3	0
ACTL6A	19
GNG12	0
LZTS2	21
MYBBP1A	10
CDK15	0
ARMC6	0
RNF123	0
PLCD3	0
CTNNB1	21
IL13RA1	0
MRPL1	1
AMOT	21
GATA3	19
RNF146	22
RAF1	21
ITGB4	0
AP1S2	0
NDUFV3	2
MED24	0
RER1	0
RBFOX1	0
PIKFYVE	0
KRT2	0
H3C10	11
ZEB2	0
NDUFS3	2
PRKCI	21
FFAR2	6
ANGPT2	0
POLRMT	0
KRT16	0
NR0B2	0
RAB40AL	0
DEFB4A	0
CCNC	19
MBL2	0
IFNL1	0
H3C8	11
RPS12	10
ANGPTL4	0
PNKD	0
SLC40A1	0
NDUFB6	2
HEY2	0
LAT2	0
SPSB2	0
MAP1A	0
LNX1	21
PPM1D	0
AGR2	18
KIF2B	0
CDHR3	0
ANK3	0
BACH2	0
KCNF1	0
DRD1	0
GLI2	0
GALNT2	0
PDE5A	0
TUBB1	0
PARK7	18
IL1F10	0
RPS27A	18
NOL9	0
ERBB2	16
TOLLIP	18
GPR161	0
WNT3	0
DARS1	18
TMED10	0
GLRA1	0
TCIRG1	0
UBE2V1	18
LILRB1	0
EIF4B	10
TNFRSF14	0
RPS9	10
IGF2BP2	10
ACE2	17
MIF	0
HOMER1	0
MAPKAPK2	0
OPRL1	0
TUBA4A	18
RHEB	0
CAPRIN1	10
NUMA1	19
EDNRB	0
EED	20
HTR6	0
CBX5	19
CD14	0
SH2D1B	0
RIPK1	16
ASH1L	0
GLOD4	0
YTHDF2	0
SLK	0
EZH1	0
AP2B1	17
IL22RA2	0
DNAJB1	18
GNAI3	0
PKMYT1	0
LMO7	0
NUP160	0
ERMAP	0
CD79B	0
S100P	0
KCNV2	0
STAMBP	0
MRPL54	1
HAVCR1	0
SULT1A1	0
DKK4	0
SLC6A3	0
TSR2	0
WNK1	0
OTULIN	0
CYTH2	0
CD209	0
AGO3	0
PIK3CB	16
TGS1	0
MLLT11	0
TNK1	0
INS	0
BHLHE40	0
CTTN	16
QARS1	21
FOXM1	0
PLG	0
CD48	0
LIMD1	0
PRKCQ	0
DUSP1	0
HTR4	0
CHMP3	0
TCF4	21
ARHGEF10	0
THAP11	0
MBTPS1	0
HNRNPA3	10
CAMKK2	0
IL32	0
TARBP2	0
PRMT5	19
RHBDF2	0
MGRN1	0
IGFBP7	0
OLFM4	0
CPN1	0
SLC38A9	0
SMARCC1	19
BIRC6	0
F13B	0
SETDB1	19
CTSO	0
TLR7	0
ZBTB38	0
NOX4	0
MRPS5	1
PBXIP1	0
TRIM72	0
VIM	21
TCP1	19
GOT1	0
GP1BA	0
CALR	9
LDHAL6B	0
PRKCG	0
SOD3	0
NAP1L1	19
PREPL	0
KCNN4	0
VPS28	0
FBXW11	21
RACK1	18
VCAM1	0
ARHGDIA	16
PCMT1	0
USP13	0
NME3	0
NPPB	0
PLOD1	0
MYH2	0
ZNF512	0
RDH5	0
HDC	0
MYLK2	0
MUC4	0
MDM2	19
HSPBP1	0
IL9R	0
KRT31	16
SBDS	0
ILF2	10
SLC27A4	0
SELENOF	0
NUMBL	0
TAGLN	0
LPA	0
CYP2E1	0
HCST	0
NRGN	0
PPIF	3
ENO3	0
NSD2	20
KYAT1	0
PRKAR1A	0
PARD3	16
TLE6	0
RCN2	0
GRK3	0
CTDSP1	0
OSBPL6	0
DEPTOR	0
CARS1	0
PIK3C2B	0
RPS10	10
TRIM32	0
CCL2	0
RNF31	21
PLK1	19
FCGR3A	0
SYN2	0
GSTA2	0
SELPLG	0
FBXW8	0
CWC15	11
LRRFIP1	0
KCNE1	0
YBX1	10
ISCU	0
BMI1	20
PIGS	0
DDIT4	0
C8G	0
ECE1	0
CUL2	19
ELMO1	0
TUBA1B	18
KCNJ2	0
PRKX	0
PDCD6	0
GNAL	0
SOS2	0
NBN	19
DDX18	10
PIM1	0
PPP2R1A	21
BMP2	0
KLK1	0
PLA2G2D	0
ITGAL	0
RXFP1	0
POLR1A	12
ANAPC2	0
VPS41	0
YPEL5	0
KRT39	0
PDE9A	0
KNG1	0
NQO2	0
CRTC3	0
KCNJ4	0
JAK1	0
FOXP3	0
RNF41	15
AKR1C2	0
CENPC	0
CDC23	19
PCYT1A	0
NDUFA5	2
ARHGEF9	0
ATP5PB	0
FBXO9	0
SULT1A3	0
NOP16	0
NRAS	16
RSPO2	0
OLR1	0
STAT4	0
PUM1	0
TAF5	12
FLRT3	0
MAEA	0
SEC13	0
RHD	0
BDNF	0
IGHG2	0
NAGLU	0
SUB1	0
ACY1	0
ADRM1	18
CTSV	0
SNRPA	11
SPATS2	0
ABCD1	0
RIN1	16
CREB1	19
ROS1	0
KRT17	0
GPR75-ASB3	0
MIR9-1	0
CYB5A	0
NPY1R	0
CASP5	0
RAB5A	0
PTPN13	0
CYC1	2
CREB3L4	0
PRKAB2	21
ITGAM	0
UBAP2L	0
IVNS1ABP	0
FGF3	0
SLC6A4	0
TKFC	0
CIAO1	10
TP73	19
ACTB	21
EPRS1	0
NRIP1	13
SCNM1	21
FBXO15	0
CKMT2	0
FGF5	0
ITGA1	0
PTGER3	0
SIN3A	19
MBD3	19
CCNK	0
TWIST1	19
TNFSF18	0
ZFYVE16	0
YWHAE	21
ARPC2	0
MSH3	0
SOD1	18
FGF9	0
RNF7	0
DDX58	0
TINAGL1	0
TRIP13	0
CACNB2	0
TPP1	0
DICER1	0
GPATCH4	0
MAT1A	0
PIK3R4	0
MBD2	20
NFAT5	0
FRAT2	0
RYR2	0
ACAA1	0
EIF6	10
HSPA1L	18
GGCX	0
ALKBH3	0
NFE2L2	21
GSTA4	0
GIP	0
TSPO	0
GAN	0
KLHL20	18
TNKS	0
TNNT2	0
PDLIM4	18
GTF2H1	12
HLA-DPB1	0
IL36RN	0
WARS1	0
BTBD1	0
LAMC1	0
ME2	0
SH2D2A	0
ECI2	4
SETD7	0
WSB1	0
CYP21A2	0
WDR12	0
CACNG2	0
IFNA5	0
CDKN1A	21
PPP1R3D	0
USP2	21
ADCY5	0
LRPPRC	4
KCNK1	0
NISCH	0
WDR77	19
MRPS11	1
FAS	0
OGDH	0
PWP1	0
NCR3	0
CYP51A1	0
BCL3	0
TMED2	0
QDPR	0
IL12RB1	0
CDC73	20
DAB2IP	0
NARS2	0
MMAA	0
ARL1	0
ASB8	0
IL3	0
PQBP1	0
RPL36	10
HEATR3	0
ALOX12	0
VEGFB	0
PSEN2	0
PTK2B	16
KCNK3	0
PNPLA2	0
DCLK1	0
ODAD2	0
TAF6	12
HSD3B1	0
PIPOX	0
EFNA1	0
RPL6	10
HNRNPUL1	11
H4C14	20
MAGI3	0
POGZ	19
GAL	0
EPS15	16
MC3R	0
SAT1	0
TCF3	0
RACGAP1	0
SDHA	4
H4C9	20
ADGRE5	0
KMT2A	20
PRDX6	0
SF3B5	11
TOMM70	0
LRRN1	0
GGA1	0
USHBP1	21
SPCS3	0
CD8A	0
XRCC4	0
PGK2	0
IL20RB	0
ACAT1	0
DPP4	9
PPP2R1B	0
C1QBP	0
APOL1	0
TOX4	0
HLA-G	0
HHAT	0
MTX1	0
SCN3B	5
AFM	0
MAP2K4	0
ANKHD1	0
LYVE1	0
SCARB1	0
HDAC4	19
PML	19
TLK2	0
DEPDC5	0
DFFA	0
DNAJB2	0
DPYD	0
ACIN1	11
RBL1	0
CALCRL	0
TNIP1	21
CLDN3	0
SLC7A1	6
B3GAT3	0
MRPL15	1
RGL2	0
PPP1R18	21
NUP153	10
RNF125	0
CHCHD3	0
CDA	0
NGEF	0
MUL1	0
TAP1	0
SERPINF2	0
BAK1	0
MRPL39	1
HAMP	0
NFASC	0
STAU2	0
DHH	0
PTX3	0
GABRA2	0
SLC2A4	0
ADORA1	0
CD19	0
TPI1	0
PARD6G	0
AMER1	0
APOBEC3A	0
CLDN5	5
RHOC	0
STAT2	0
PHF21A	0
RPN2	8
KARS1	0
MYL12A	0
KCNJ8	0
OSTC	0
TYK2	0
CCL1	0
ANKRD49	0
MTTP	0
ATP11B	0
IL7R	0
FBXO22	0
TPCN1	0
CTR9	20
TPMT	0
GABRG2	0
ADRA1A	0
CD244	0
SCARB2	0
QPRT	0
ANO10	0
HECTD1	0
PRPF3	11
ATP1B2	0
NANOG	0
MRPL21	1
PRPF19	11
KTN1	8
HAO1	0
SLC25A1	4
STAB2	0
RCC1	19
FBXW4	0
SCN1B	0
ANP32B	21
CLEC16A	0
CLDN7	5
LTF	0
TMED7	0
BCL2L11	0
DLG3	0
MRPS22	10
PRKAG1	21
KCNE3	0
CARD6	0
SNRNP40	11
VAV2	0
SHANK3	16
SUPT16H	20
BASP1	0
FARP2	0
KPNA6	20
GABRA5	0
RPS6KA3	0
CRH	0
GREM1	0
HMMR	0
DAPP1	0
TUBB2A	18
WASL	16
ITPR2	0
LOC100653049	16
XPO7	0
PTPN18	0
UBE2D3	21
LPAR2	0
TFAP2A	19
GABRR1	0
BAG2	18
EDC4	0
MYL3	0
DNAJC7	18
CDKN2D	0
SSTR1	0
ICA1	0
KCNE5	0
TLE2	0
GEMIN4	11
DUSP8	0
CNTNAP1	0
MED27	12
GRIK5	0
ZNF574	0
YY1	19
KCNJ10	0
CEP152	0
CD4	0
TRAF4	21
PTAFR	0
KLRK1	0
CDC25A	22
CFD	0
RAC1	16
SRPK1	11
KCNJ9	0
SCNN1A	0
DRD4	0
ARAF	18
WEE1	0
SLC8A1	0
SIT1	0
PTH2R	0
FKBP1A	0
TNFSF13	0
FARS2	0
SRP72	10
FCGR3B	0
PTS	0
BIRC5	0
ARHGEF6	0
GP9	0
CREB5	0
TAF7L	0
POLR2H	12
C5AR1	0
SCTR	0
APOA1	0
SACM1L	5
NODAL	0
CD58	0
SUFU	0
TGM2	16
AP2A2	8
JDP2	0
AURKC	0
GSTO1	0
STRBP	0
MAN1B1	0
IDH3G	0
STX12	6
CDON	0
SNRNP70	10
RSL1D1	10
GDF2	0
MGLL	0
CD300E	0
SUMO2	19
PPP3CC	0
FBXL15	0
GEMIN6	0
GRB2	16
SFXN2	0
AGPS	0
FOSB	0
GH1	0
FPR1	0
COG1	0
RHO	0
CRLF2	0
ATP4B	0
FBXO2	0
FTSJ3	10
TFF2	0
TAF1L	0
CA13	0
LCP2	16
POLR3F	0
BID	0
HNRNPH1	19
F11	0
PERP	0
PDX1	0
TAF9B	12
RPS3	10
TRMT11	0
NEDD9	0
ZFPL1	6
RRAS2	0
BAAT	22
CHRM3	0
SHKBP1	0
NTF3	0
H2AC18	0
SIPA1	0
RCAN1	0
TRPM8	0
DUSP4	18
PIK3R5	0
ARF6	0
PRDX1	18
PPT1	3
TRAF2	21
TERF1	0
ATP6V0D2	0
CDH2	0
RNF43	18
POT1	0
ZNF274	0
HOMER2	0
PON2	0
TNFRSF11A	0
ABCD3	0
ARID2	0
CD9	0
PSMA5	18
CTNNA2	0
AKAP9	0
TNFAIP8L2	0
SMPD1	0
PDAP1	0
H3C13	0
PYY	0
INO80B	21
PSMB7	18
SEC24A	0
SIGLEC9	0
LAMTOR3	0
ITM2B	0
SESN1	0
ATP6V1C1	0
NCR2	0
SCAMP3	0
TNFRSF13C	0
CTPS1	0
SMARCD3	0
HES1	0
COL5A2	0
GHRL	0
YES1	16
TPR	0
TNFRSF18	0
IFNA2	0
EIF3D	10
NR1H3	0
PSMD5	18
FTCD	0
AIDA	0
RN7SK	0
DYNC1I1	0
NINJ1	0
DNAJB4	0
LRP5	0
VBP1	19
ETF1	10
CTSB	9
H1-4	0
NEIL1	0
GCDH	0
DCAF8	0
GMPR2	0
MMS19	10
CCL13	0
PFN1	21
ELF5	0
ERCC2	12
SMC1A	11
CDH5	0
ATXN1	21
NF1	16
SNAP23	0
KAT7	0
ASB2	0
BGN	0
NEO1	0
HOXB13	0
PCYT1B	0
MAGT1	0
DYRK1A	21
NAB1	0
LAP3	0
GRK2	0
MLKL	0
FAR1	0
SERTAD1	0
HADHB	0
LGALS4	0
RSF1	0
OAT	0
LILRB5	0
MKNK1	0
LEO1	12
WNT9A	0
RPL22	10
ACACB	0
HEXIM1	11
POLR2D	12
GNAI1	0
CDKN1B	19
ZC3H10	0
FSTL3	0
PINK1	17
P2RY2	0
DSC3	0
RPL29	10
ACTN2	21
GPS1	19
STK35	0
DLC1	0
SCYL3	5
DLST	0
TPSG1	0
EPCAM	0
CYFIP1	16
TMEM132D	0
NDUFA13	2
LIN28B	0
GOLGA7	0
AGTR1	0
ERCC4	0
S100A9	0
RHOT2	0
CDK17	0
AP1S3	0
MAP1LC3C	0
RBFOX2	11
HTN3	0
PRTFDC1	0
CADM1	0
H3C11	11
MX2	0
NDUFS5	2
CCN2	0
LMAN2	0
SLC29A2	0
OPRK1	0
SPTLC3	0
SDF2	0
IFNL3	0
HMOX2	8
RPS13	10
IDH2	0
DCAF1	19
GOLT1B	0
STAT5B	16
TBC1D7-LOC100130357	0
BRMS1	0
PPAT	0
ATP6V1B2	0
NLRP2	0
SPSB4	0
ERN1	15
MAP4K4	0
LRP1	0
RPS20	10
ELOVL2	0
PPP1CB	19
GRAMD1A	0
ERP29	0
FAT1	0
EFEMP2	0
SYK	16
GLI3	0
LAIR1	0
MAP2	0
PDE6B	0
PIAS1	19
RPS28	10
ERG	20
RPL3L	10
MTF1	0
TMEM30A	0
NFATC4	0
NREP	0
UBQLN4	0
KBTBD13	0
EPGN	0
TSC22D1	19
RPSA	10
IGF2BP3	10
SMG1	0
WLS	0
ADM	0
INSR	16
GRWD1	10
ATP1A1	0
RBM8A	11
CES1	0
ARHGAP35	0
PCSK5	0
HAGH	0
KLHL11	0
RPRM	5
IL16	0
IL1RL2	0
IFI16	10
HTT	18
MAGI1	0
LBP	0
HMGB1	19
SND1	19
SLC18A2	0
WNT10B	0
G3BP2	10
CAMK2D	0
GOLM1	5
TANK	0
FIP1L1	0
YTHDF3	0
SLC1A3	0
LPAR1	0
TRAFD1	0
AP2M1	18
IRAK1	0
HSP90AA1	21
GNB2	0
POLA1	0
LRRK2	21
NUP188	0
ADORA2A	0
TIRAP	0
PYCR2	0
KLF10	0
PCGF2	0
APC	21
MOB1A	0
GYPA	6
ZEB1	0
H2BC18	0
BABAM1	0
AAMP	0
AIP	22
NUMB	16
HEXB	0
TNXB	0
USP18	0
DRD5	0
PTCD1	0
YWHAZ	21
ZBTB9	0
PLS3	0
CCT6B	0
ADRA1B	0
ERLIN1	0
CLDN8	0
EPPIN	0
ZBP1	0
COPB2	0
IGFBP2	0
NCR1	0
TNRC6A	0
AGTRAP	0
NPLOC4	0
GCN1	11
HTATSF1	11
THBS4	0
SMARCC2	19
ADRA2A	0
FBXO11	0
SH3RF1	0
SYVN1	0
ATP6V0A4	0
GABRA3	0
GAST	0
GNG3	0
TLR8	0
FXN	0
RELB	0
MLXIPL	0
DDX28	0
MRPS7	1
XRCC5	19
TJP1	0
CLEC4E	8
EIF4E	10
GPAA1	0
LY9	0
PFKL	9
HDAC5	22
MDN1	0
PFAS	0
ZCCHC7	0
H4C1	20
GCC1	0
VCP	18
RAB18	0
ARRB2	21
GSPT2	0
PDE6H	0
PIGU	0
LATS1	22
TCL1A	19
ROBO4	0
PTPN12	16
SORL1	0
PFDN5	19
DHRS7B	0
HSD3B2	0
KRT33B	16
PCBD1	0
NPHS2	0
SLC4A2	0
SLC16A1	0
TSG101	21
ITCH	21
CHAT	0
H2BC10	0
GLP1R	0
PF4	0
CYTH4	0
CCR8	0
SDCCAG8	0
QKI	0
PRKAA1	21
PRKAR2A	0
PATJ	0
IFNAR1	0
PPP1R3B	0
XRCC3	0
PAF1	12
GRIN2D	0
MFN2	0
TREX1	0
RPS19	10
TRIP6	16
CCR5	0
WWC1	0
MTX2	3
ARHGEF7	16
S100A1	0
PKP2	0
VPS52	21
DDR1	0
NEK4	19
FNIP1	0
PDXP	0
DHX8	11
ZAP70	0
ATR	19
MBIP	19
KCNJ5	0
YTHDF1	0
PPME1	0
NUP210	0
ZNF581	21
CHRNA4	0
S100A7	0
WWP1	21
LHCGR	0
PIGT	0
MAGEA6	0
HIVEP2	0
C9	0
TUSC2	0
EDEM3	0
CSTF3	0
PHYKPL	0
PLSCR1	0
COX5A	2
NPHS1	0
ZZEF1	0
KRT83	0
RAB11A	0
PPP2R2A	21
TRPV1	0
ANAPC4	0
APAF1	0
DNAJB12	8
DCAF6	0
YTHDC2	0
CRABP1	0
PDLIM7	21
H2BC3	11
ABCC1	0
JUN	21
AIFM1	3
RNF5	8
AKR1C3	0
CDC26	0
APBB1IP	0
ELF3	0
GLUL	0
RBM10	11
ATP5PD	0
RHOB	16
ACOX1	0
PLD1	16
TMEM259	0
MAPK4	0
ALDH1B1	0
FGF10	0
UBE2C	0
FOS	21
CEBPA	19
SF3B4	20
HEG1	0
NCEH1	0
SNAP25	0
ABCC5	0
SARM1	0
ACRV1	0
SURF4	0
SNX15	0
RCC2	0
FGF19	0
SENP1	0
PLA2G6	0
CYP17A1	0
PGR	19
SUN2	0
SFN	21
CSE1L	18
PYDC1	0
S100A10	0
PSME3IP1	0
GAPDHS	0
NTRK3	15
VPS18	0
NR5A2	0
TCF7L2	19
KRT81	0
EIF2B1	0
TAF15	11
HOXA10	0
FLT1	0
RAB7A	8
SQSTM1	21
CREB3	5
GCH1	0
KCNQ1	0
ALDH7A1	0
RANBP2	19
ARID4A	0
LNX2	21
UBD	0
FGF21	0
CCHCR1	0
ACTC1	19
WRNIP1	0
PXN	16
PSMD10	18
RRAGD	0
TNIK	16
CIITA	0
EPB41	0
SIN3B	0
CD33	0
TSPOAP1	0
PDGFRA	16
PARP8	0
YWHAG	21
CCK	0
ARPC3	0
CACNA1C	0
SH3GL2	16
WFS1	18
LBR	0
ASB11	0
IFIH1	0
FBXO7	18
TNFRSF1A	16
CACNB3	0
KCNMB2	0
TYRO3	0
CTNNA1	0
EIF2B5	0
EIF2AK2	11
TIMP1	0
TMED1	7
CAND1	10
HOXD8	0
MICAL2	0
PPFIA1	0
SQLE	0
H2BC9	0
DNAJC13	0
PSMF1	0
COLGALT1	0
CAST	0
DNMT3B	20
TFCP2	19
ELP1	18
USP14	18
CUL5	19
TRHR	0
MS4A2	0
OSMR	0
CTBP2	13
TNKS2	0
ELN	0
PUM3	0
PRICKLE3	0
CCL20	0
TPM1	0
GTF2H2	12
HLA-DQA1	0
NEIL2	0
BUB1	22
TUBB2B	0
MRM3	0
TBCD	0
TNNI3K	0
ZNF346	0
FGF16	0
IFNA6	0
CRISP3	0
ERGIC1	0
PPP1R3E	0
P4HA1	9
XRCC1	0
MRPS17	1
TPST1	0
PDLIM5	0
PCK1	0
BIRC2	21
FST	0
BUD23	0
TMX1	0
PLA2G4C	0
APOE	0
PTGES	0
IL12RB2	0
DLAT	2
CLEC4D	8
SOX9	0
MRAS	0
RAB4B	0
NDUFB10	2
FIS1	6
MCM7	19
RP2	0
ERBB4	16
P2RX7	0
RPL36A	10
SLC10A2	0
NRBP1	0
KRT5	0
FLT3LG	0
PSENEN	0
HAND2	0
MYLIP	0
EXOSC1	10
TAF7	12
KRT9	0
CRTAM	0
RPL7	10
H4C15	20
ADGRD1	0
POLR2L	12
FRG1	11
GET4	0
NR3C2	0
IMPDH1	0
GLB1	0
BMS1	0
TIMMDC1	0
HTR1B	0
SIAH1	21
TOR1AIP1	0
NDUFB8	2
HIF3A	0
CHRM4	0
BIN3	0
CHERP	11
MPZL1	0
IL1R2	0
DYNC1H1	21
LUM	0
VPS16	0
YME1L1	2
IRS1	16
MAP1S	0
CD40	16
RRP12	10
IL1RN	0
PI4KB	0
TPM2	0
SGTA	0
AFP	0
DOCK8	0
MAP3K11	0
GLRB	0
SRD5A2	0
UBN1	0
CST7	0
LSP1	0
BCL2L15	0
UBE2H	0
KLHL42	0
IL1RAPL1	0
ACTN1	16
HDAC2	19
MRPL37	1
S100A11	0
SEC62	7
TRIM27	21
POU2F1	19
MRPL17	1
NSRP1	0
MTPN	0
NUP35	0
CLEC4M	0
NCAPH	0
NCF2	0
THRAP3	11
STAB1	0
CALCR	0
GLS2	0
ASIC2	0
IHH	0
NGLY1	0
PAPSS1	0
HYAL3	0
SPP1	0
FNDC3B	0
APOBEC3B	0
COMP	0
RHOG	0
PKN3	0
ASPG	0
FBXO32	0
SRP54	10
SSTR2	0
EGFR	16
IL2	0
LRRC59	4
DCTN3	0
HNRNPH3	10
PKN2	0
CD3D	0
ITGB6	0
ITM2A	0
TMED7-TICAM2	0
GCHFR	0
TIAL1	0
RAB39B	0
F10	0
CSNK1A1L	0
PTPRO	0
SMPD3	0
CYFIP2	16
IRAG1	0
RAB6A	0
PARP16	0
MOV10	10
NUFIP2	16
TRIP10	0
ERGIC3	6
TRAF1	21
ASRGL1	0
RASAL2	0
ATP1B3	7
OGFOD1	0
MRPL22	1
CCP110	0
PRPF6	11
NCF1	0
SLC25A11	9
DYNC1LI1	0
TBC1D20	0
PIP5K1A	0
RPTOR	0
SERPINB3	0
CLEC1B	0
MSRB1	0
PLP2	5
CD44	0
FBP2	0
DGKH	0
EIF2AK3	0
MRPS23	1
CARD8	0
SNRPB	11
SOS1	16
TMEM33	0
CNOT1	13
MAP1B	18
EDNRA	0
CRHR2	0
ATP6V0E2	0
LIG3	0
AATF	10
ARRB1	16
CD276	0
ROBO1	0
UBE2G1	0
ARHGEF1	0
DDR2	0
TAAR1	0
ATP4A	0
MAPKAPK3	0
LAMTOR5	0
FASLG	0
KCNQ2	0
CHD4	20
PSMG3	0
GNL3	10
AMHR2	0
IGHM	0
GNG10	0
USP29	0
DHPS	0
MED30	0
MYO1B	9
MYCBP2	0
ENDOD1	0
EPO	0
CD68	0
TRAF6	21
FGFR2	0
CYP3A5	0
SF3B2	11
HDAC10	0
ZBTB17	0
CDC25B	0
RB1	19
MOCOS	0
SRPK2	10
SCNN1B	0
E2F8	0
KYAT3	0
ARFIP2	0
XAF1	0
FXYD2	0
METTL14	0
CALCOCO2	21
ZRANB2	0
MAP4K5	0
SCGB3A1	0
DBNL	0
FANCG	21
GTF2I	19
TACR1	0
ITGAX	0
NDN	18
CARS2	0
SPTLC1	0
GAPDH	21
FATE1	6
PRKCA	21
RASA3	0
GSTA5	0
SERPINB9	0
G6PD	0
C5AR2	0
SELL	0
CANX	8
ACKR3	0
SMAD2	21
LAMA3	0
NFU1	0
SH3GL3	0
DUS2	0
HTR2B	0
CRK	16
EP300	19
MITF	0
WTIP	0
PPP3CA	0
CHST1	0
CHD8	0
PDZD11	0
FBXL19	0
RAB27A	0
DDX54	10
MAT2B	0
SSTR4	0
RBM25	11
HCK	16
SIRT5	19
PRNP	0
GNPAT	0
CLK1	0
COG8	0
PAK3	0
TSLP	0
DDIT3	22
CEP164	0
FBXO21	0
NAGPA	0
PFKFB1	0
UBA6	0
PALB2	0
CA1	0
RRAD	0
ATP5F1A	0
ACOT1	0
AKAP8L	19
F12	0
KIF20A	0
DEFA5	0
NFKBIA	19
ULBP1	0
EVC2	0
IRS4	17
COPB1	8
NRL	0
MRPS27	10
NTF4	0
PRKCD	16
TUBG1	21
ACY3	0
SNRPC	20
ALDH3A2	0
SIK1	0
NDP	0
GFPT2	0
SPOP	19
MLLT10	0
SETBP1	0
SIGLEC7	0
GATM	0
STK26	0
DUSP9	0
TNFAIP8	0
PEX19	0
BANF1	0
PSMA6	18
CDC5L	20
ALDH3B1	0
RTTN	0
ANXA5	8
COL9A1	0
RABAC1	0
H3C14	0
H2AC17	0
DNAJC16	0
RRM1	0
NPY2R	0
MEF2D	0
CCDC86	0
ACSL5	0
UNC45A	0
PSMB8	0
SELE	0
SEC24D	0
LAMTOR4	0
CDC42EP1	0
H2AC19	0
DNPEP	0
SOAT1	0
EIF1	10
USP7	19
RBM3	0
ERP44	0
CNTRL	17
COQ8B	0
COL6A1	0
TAF12	12
NELL2	0
EIF3E	10
ZW10	0
PSMD6	18
RILPL2	0
APEH	0
LRP6	0
FAU	10
CTSS	8
SEM1	18
H2BC13	0
NCOA5	0
SIAH2	21
HELLS	0
GLRX5	0
PABPN1	11
ULK1	0
SOX17	21
TNFRSF9	0
PA2G4	10
CCR1	0
PPP1CC	19
FRZB	0
ICAM5	0
SMC3	11
KRT28	0
H6PD	0
IKZF1	19
GNG11	0
TP63	19
CIT	0
HSD17B8	0
SRPRA	7
VAMP2	6
NOG	0
WNT16	0
MOGS	0
SFXN3	0
RPL14	10
HSPA1A	18
FARSA	0
ADCY2	0
IMPDH2	0
GFER	0
ARL2	0
LPCAT2	0
GTF2F2	12
CYP24A1	0
GRIA2	0
PRKCSH	0
DHX57	0
RPL23	10
ACAD11	0
MYH10	0
POLR2E	19
RGS2	0
EPHA7	0
SGK2	0
CDKN1C	0
PLOD2	0
LRRCC1	0
MAML3	0
AOC3	0
PTGS1	0
CYSLTR2	0
PER1	18
FBLN5	0
RPL3	10
SHOC2	0
MYL6	0
STK36	0
LAMP3	0
IL5	0
GSDME	0
RXRA	13
TSN	0
FLT4	8
IRF9	0
DDX20	11
IL4	0
NDUFA2	2
ARID1A	19
GRIN1	0
SIPA1L1	0
PDIA3	8
FOXO1	22
PRPF40A	19
RBM17	11
DCLK2	0
GEMIN2	0
ODAM	0
H3C12	11
NDUFS7	2
MADCAM1	0
HPRT1	0
TNNC2	0
PRAF2	0
AFF4	0
YIPF4	6
CEP63	0
APLP2	0
SDC1	0
TRMT61A	0
RIOK2	10
MTNR1A	0
IL10RB	0
HSPA5	18
CASTOR1	0
IL18BP	0
RPS14	10
DBN1	21
BCL2L13	6
ALPI	0
CASP8	16
IFNAR2	0
EXO1	0
LYN	16
WT1	0
RPS21	10
PSMA1	19
FASN	18
PHB2	18
RORC	0
KIR2DL1	0
LPAR3	0
MAP7D1	0
CUL1	19
NUS1	0
RAP1B	16
RPS29	10
ESR1	19
CASP3	16
MRPL11	10
ZNF17	0
NFKBIE	0
PAX6	19
OSTM1	0
CTSC	0
VMA21	5
CTSA	0
KBTBD6	0
NPRL3	0
PDGFC	0
TTR	18
KRI1	0
RANBP1	0
REST	19
ITIH4	0
APOA4	0
GBP1	0
MCEMP1	0
RPA2	20
HRH1	0
C1QA	0
F2R	0
IL20	0
UGDH	0
ICAM1	0
MEF2A	0
MAPKAPK5	0
CLDN4	0
ASIC1	0
PFKM	0
MRPL41	1
BST2	0
NCS1	0
AP2S1	0
KCNA3	0
GRM2	0
MAP3K4	0
NUP205	0
TFRC	8
ADRB1	0
AXIN1	21
GNG4	0
MOB1B	0
GCG	0
ATP7A	0
RTCB	0
BRCC3	0
IL2RA	0
ABI2	16
PANK4	0
SCAMP4	0
DDX6	19
RAI14	0
ANKRD50	0
HOXD10	0
TM9SF4	0
HRNR	0
AAR2	11
CC2D2A	0
POLR2A	20
ANO8	0
RFK	0
ERLIN2	8
GAK	0
APOC3	0
ARHGEF12	0
HNRNPDL	10
PELI3	0
TNRC6B	0
TIE1	0
UBA1	18
OS9	8
BMP2K	0
OASL	0
ITIH2	0
SMARCE1	21
KCNB2	0
MSN	0
BNIP3	6
SIRPA	15
TAP2	0
ITSN2	0
TLR9	0
TGIF2	0
DHCR7	0
MRPS9	1
APP	16
DNTTIP2	0
ABL2	0
ZFR	10
KCNC4	0
CORO1A	0
EIF4EBP1	0
HDGFL2	0
NID1	0
TUBA8	0
CALU	0
HGFAC	0
MANF	0
PJA2	0
SRBD1	0
CEP350	0
MATK	0
HIPK2	19
HGS	21
VHL	21
RAB5B	0
EN1	0
SLC12A7	0
PNMA1	21
TCL1B	0
PRR3	0
PTPN2	0
ST13	0
S1PR4	0
NOLC1	10
MGAT2	0
SLAMF7	0
DHRS7	0
MRPL44	1
PNN	11
SLC5A3	0
KBTBD8	0
TMEM161A	0
AKAP11	0
CEBPD	0
TRPC6	0
H2BC4	0
RGS1	0
RALGDS	0
CKAP4	8
GUCY1B1	0
CFHR4	0
PHKA1	0
CAND2	0
PRKAA2	21
H2AC21	0
VWF	0
PRKAR2B	0
FCGR2B	0
USE1	0
ARHGEF5	0
NFATC1	13
PPP1R3C	0
RARB	0
DTX3L	0
CHP1	0
RPS2	10
CXCL1	0
INHBA	0
GRK5	0
SLITRK1	0
WWOX	19
ANPEP	0
ERCC1	0
FAM3A	0
TNKS1BP1	0
BATF	0
KIR2DS1	0
LGI1	0
BCAR1	16
IRF6	0
NRF1	0
KCNJ6	6
FBXL8	0
MYB	19
BIN1	0
CHRNA3	0
CHRNA7	0
RFT1	0
JUNB	0
DNPH1	0
HLA-DMB	0
KPNA3	19
PUF60	11
UBE3B	0
ABCA3	0
THRB	0
SRCAP	0
PSMD14	18
CD300LD	0
REN	0
TMSB10	0
CPB1	0
TXNIP	21
SLIT2	0
BCS1L	0
DLL1	0
CNTNAP2	0
RNF2	20
PPP2R2B	19
BCAP31	8
AKAP8	0
MERTK	0
ANAPC5	0
SLC9A5	0
RIOK1	10
PLA2G12A	0
HS6ST2	0
NRXN1	0
LATS2	21
IKBKG	21
GATA2	0
SENP3	11
ALDH18A1	0
CDKN2C	0
CDC27	19
RAP1A	0
GPHN	0
[truncated: 4,451 more rows]
